# Supplementary material for: A Klotho-derived peptide protects against kidney fibrosis by targeting TGF-β signaling
Source: Nat Commun. 2022 Jan 21;13:438. doi: 10.1038/s41467-022-28096-z (PMC8782923; doi:10.1038/s41467-022-28096-z)
Supplement: Supplementary file 3 — Source Data [file 41467_2022_28096_MOESM3_ESM.xlsx]

## Sheet: Figure 1
	Figure 1b
			CTL	TGF-b	TGF-b+KP1_	TGF-b+klotho
			0.971003	19.2983	11.8769	10.7876
			0.829214	21.7744	2.30906	4.65482
			0.934674	14.4715	6.36794	3.07385
			1.27255	29.4572	9.9974	8.48322
	Figure 1c
	anti-Fibronectin(F3648; Sigma)					anti-α-SMA (ab7817; Abcam)						anti-α-tubulin（RM2003;Beijing Ray Antibody Biotech）
Figure 1d					Figure 1e
	CTL	TGF-b	TGF-b+KP1_			CTL	TGF-b	TGF-b+KP1_
	1.51702	27.0905	13.8093			0.809233	9.54322	1.57031
	0.8888	35.8466	9.17829			1.24387	29.7819	3.74086
	0.595351	21.4211	2.30811			0.94698	13.7191	3.03331
Figure 1g
	anti-Fibronectin(F3648; Sigma)					anti-α-SMA (ab7817; Abcam)						anti-α-tubulin（RM2003;Beijing Ray Antibody Biotech）
Figure 1h						Figure 1 i
	CTL	TGF-b	TGF-b+KP1_				CTL	TGF-b	TGF-b+KP1_
	0.634862	13.5473	2.92748				0.69081	9.06966	3.3882
	1.02698	17.7905	1.82234				0.39098	13.367	2.7416
	1.33816	9.7747	1.25525				1.91821	7.37452	2.07141
Figure 1j
	anti-Fibronectin(F3648; Sigma)					anti-collagen-1 (BM4017; Boster)						anti-α-tubulin（RM2003;Beijing Ray Antibody Biotech）
Figure 1k						Figure 1l
	CTL	TGF-b	TGF-b+KP1_				CTL	TGF-b	TGF-b+KP1_
	0.64453	6.09642	1.42724				0.93905	3.65737	0.162859
	1.07656	9.74048	1.9007				1.15931	3.76308	0.379594
	1.27891	9.20613	1.4905				0.901638	3.53914	0.157774

## Sheet: Figure 2
Figure2a
	anti-FITC (PA1-26793; Invitrogen)						anti-TβR2 (sc-7791; Santa Cruz)							anti-α-tubulin（RM2003;Beijing Ray Antibody Biotech）
Figure2b
		anti-TβR2 (sc-7791; Santa Cruz)					anti-FITC (PA1-26793; Invitrogen)
Figure2f
	anti-TGF-β1 (ab92486; Abcam)						anti-TβR2 (sc-7791; Santa Cruz)							anti-α-tubulin（RM2003;Beijing Ray Antibody Biotech）
Figure2g
		anti-TGF-β1 (ab92486; Abcam)						anti-TβR2 (sc-7791; Santa Cruz)						anti-α-tubulin（RM2003;Beijing Ray Antibody Biotech）
Figure2h
	anti-TβR1 (ab235178; Abcam)							anti-TβR2 (sc-7791; Santa Cruz)					anti-α-tubulin（RM2003;Beijing Ray Antibody Biotech）
Figure2i
		anti-Klotho (#1819; R&D System)						anti-TβR2 (sc-7791; Santa Cruz)					anti-GAPDH (LK9002L; Sungene, Tianjin)

## Sheet: Figure 3
Figure3a
	anti-p-Smad3 (#9520)						anti-p-Smad2 (#3104s)							anti-Smad2/3 (#8685s)
Figure3b							Figure3c
	CTL	TGF-b	TGF-b+KP1_					CTL	TGF-b	TGF-b+KP1_
	1.21996	20.0341	12.0491					0.915956	18.987	8.39039
	0.83693	23.9739	8.88622					0.962198	15.7018	6.05452
	0.943094	20.1512	4.30662					1.12185	13.7792	2.35265
Figure3e
anti-p-ERK (#9101s),						anti-ERK (#4695)					anti-p-JNK (#9251s)						anti-JNK (#9252)
anti-p-p38 (#9211)						anti-p38 (#8690; Cell Signaling Technology)							anti-α-tubulin（RM2003;Beijing Ray Antibody Biotech）
Figure3f						Figure3g						Figure3h
	CTL	TGF-b	TGF-b+KP1_				CTL	TGF-b	TGF-b+KP1_				CTL	TGF-b	TGF-b+KP1_
	0.604311	16.2914	2.18325				0.98164	17.9358	8.80861				1.33114	2.01486	1.42084
	0.84366	21.1464	1.99909				0.829583	20.6158	3.60051				1.19712	2.35556	0.746281
	1.55206	11.6576	1.68944				1.18881	14.4333	0.31932				0.471733	2.64378	1.31312
Figure 3 i
	anti-p-Smad2 (#3104)					anti-p-Smad3 (#9520)								anti-Smad2/3 (#8685)								anti-GAPDH (LK9002L; Sungene, Tianjin)
Figure 3j						Figure 3k
	CTL	TGF-b	TGF-b+KP1_				CTL	TGF-b	TGF-b+KP1_
	0.792067	12.9769	2.7599				0.431027	13.3945	1.88101
	0.99789	14.2512	2.45642				1.0796	12.0459	1.23113
	1.21004	9.48108	1.60934				1.48937	8.18349	1.32187
Figure 3l
	anti-p-Smad3 (#9520)						anti-p-p38 (#9211)							anti-GAPDH (LK9002L; Sungene, Tianjin)
Figure 3m							Figure 3n
	CTL	TGF-b	TGF-b+ITD-1	TGF-b+KP1_				CTL	TGF-b	TGF-b+ITD-1	TGF-b+KP1_
	0.602221	3.34748	2.75571	0.614528				0.560546	5.67024	2.79285	0.29924
	1.01183	3.50837	2.34748	0.289857				1.11926	5.21541	1.61968	0.461065
	1.38595	3.48454	1.18807	0.111648				1.3202	5.21534	1.24989	0.711152

## Sheet: Figure 4
	Figure4c							Figure4d
		sham	UIRI	UIRI+KP1					sham	UIRI	UIRI+KP1
		0.180995	1.98303	0.622172					36.9944	168.258	88.2865
		0.180995	1.27262	0.769231					29.0449	149.157	122.978
		0.158371	2.40385	0.271493					21.4326	210.674	40.7584
		0.158371	2.46154	0.859729					18.3989	222.753	111.713
		0.180995	1.40271	0.565611					30.5337	167.781	101.152
		0.135747	1.08597	0.531674					24.2978	144.242	93.8483
	Figure4f							Figure4h						Figure4i
		sham	UIRI	UIRI+KP1					sham	UIRI	UIRI+KP1				sham	UIRI	UIRI+KP1
		5.06633	23.1312	7.81783					5.15	25.98	9.2				1.2	11.3	3.46
		4.29143	22.0009	9.66533					1.3	17	8.6				0.87	8.9	1.6
		3.78	21.843	12.7307					4.7	20.2	7.9				0.78	12.4	2.48
		5.11433	27.8774	12.601					2.9	24.1	12.5				1.09	11.9	2.9
		4.25627	22.9625	6.42129					3.2	29.1	10.9				0.97	11.1	2.6
		3.68932	22.7373	12.8001					4.3	26.5	15.3				1.13	10.6	3.09
	Figure4j
		anti-Fibronectin(F3648; Sigma)					anti-α-SMA (ab7817; Abcam)							anti-collagen-1 (BM4017; Boster)						anti-GAPDH (LK9002L; Sungene, Tianjin)
	Figure4k						Figure4l							Figure4m
		sham	UIRI	UIRI+KP1				sham	UIRI	UIRI+KP1					sham	UIRI	UIRI+KP1
		0.788504	13.4384	4.27849				0.268431	7.49172	2.55136					0.926304	6.55295	9.97641
		0.943695	11.0457	4.75871				0.439109	4.41212	2.1344					1.04791	7.74636	4.18705
		1.98694	11.9776	4.39863				1.38201	4.14231	2.86627					1.1586	10.7884	0.821153
		0.790083	13.4926	5.89084				1.60307	3.05939	4.11922					0.735038	9.28238	0.996274
		0.588685	14.5313	9.66651				1.37794	4.29926	1.77729					0.98203	12.5991	4.75425
		0.902078	11.8229	10.1721				0.929434	6.28809	2.46082					1.15014	13.5829	3.0472

## Sheet: Figure 5
Figure5a
	anti-TGF-β1 (ab92486; Abcam)						anti-TβR2 (sc-7791; Santa Cruz)					anti-GAPDH (LK9002L; Sungene, Tianjin)
Figure5b
	anti-p-Smad3 (#9520)						anti-p-Smad2 (#3104s)							anti-Smad2/3 (#8685)							anti-GAPDH (LK9002L; Sungene, Tianjin)
Figure5c	p-Smad3						p-Smad2
	sham	UIRI	UIRI+KP1				sham	UIRI	UIRI+KP1
	0.935843	12.2168	5.6299				1.81105	2.62807	1.20737
	1.51148	11.2644	4.71279				1.79058	2.95295	1.4497
	1.98199	8.74631	1.61655				1.27239	2.70386	0.754626
	0.579894	4.30262	4.4591				0.385841	4.35484	0.540298
	0.507512	11.0399	2.72945				0.225498	2.47264	0.958034
	0.483284	13.8727	3.12502				0.514646	0.939423	1.08999
Figure5e						Figure5f
	sham	UIRI	UIRI+KP1				sham	UIRI	UIRI+KP1
	2	100	13				0.72	11.7	2.5
	5	118	25				0.81	10.6	3.1
	3	109	31				0.96	12.8	3
	4	94	27				1.24	15.4	2.6
	3	109	21				1.09	10.9	1.9
	4	125	19				0.91	11.8	2.3
Figure5g
	anti-p-ERK (#9101),							anti-ERK (#4695)						anti-p-JNK (#9251)						anti-JNK (#9252)
	anti-p-p38 (#9211)							anti-p38 (#8690; Cell Signaling Technology)						anti-α-tubulin（RM2003;Beijing Ray Antibody Biotech）							anti-TβR2 (sc-7791; Santa Cruz)
Figure5h					Figure5i						Figure5j					Figure5k
	sham	UIRI	UIRI+KP1			sham	UIRI	UIRI+KP1				sham	UIRI	UIRI+KP1			sham	UIRI	UIRI+KP1
	0.344364	4.07509	7.2104			0.154718	5.6016	4.62773				1.00138	7.56106	6.49174			0.808001	9.77681	11.5254
	0.857808	12.0288	7.06526			0.23262	5.1907	3.99221				0.99596	7.5314	6.78972			0.47893	24.346	1.50057
	1.98403	11.5133	1.3215			0.803483	4.08581	3.62645				0.809881	8.08718	3.55399			3.11542	38.6892	0.86187
	1.07014	15.2806	0.738083			0.395537	2.93978	4.62898				1.12111	5.45563	4.10444			0.502818	23.513	3.11125
	0.821736	12.2802	0.338587			1.88661	5.50982	1.65524				1.02243	7.48887	4.4735			0.519119	11.0477	0.548571
	0.921902	7.06535	0.889713			2.52703	5.52248	1.22238				1.04922	7.42276	2.11857			0.575724	2.67403	0.383632

## Sheet: Figure 6
Figure 6d
	left kidney	right kidney	heart	liver	spleen	lung
	9.14758	3.77859	4.01383	4.17053	6.41097	6.21712
	8.65418	5.37159	6.58298	2.76629	5.31137	5.80008
	14.0064	7.94666	4.36261	2.39914	5.47471	5.31958
Figure 6f					Figure 6g
	sham	UUO	UUO+KP1			sham	UUO	UUO+KP1
	5.777	23.717	7.786			8	224	65
	3.846	33.334	15.428			5	239	84
	9.814	29.467	16.72			13	235	58
	3.311	26.924	15.134			16	211	63
	8.114	18.813	10.794			16	252	61
Figure 6h
	anti-Fibronectin(F3648; Sigma)					anti-α-SMA (ab7817; Abcam)							anti-collagen-1 (BM4017; Boster)					anti-α-tubulin（RM2003;Beijing Ray Antibody Biotech）
Figure 6i						Figure 6j						Figure 6k
	sham	UUO	UUO+KP1				sham	UUO	UUO+KP1				sham	UUO	UUO+KP1
	2.1938	19.2327	7.69382				0.239003	9.92195	1.62333				0.915275	24.9152	2.97797
	1.42874	24.67	14.2213				2.39388	14.6373	0.514425				0.693079	32.9452	8.46358
	2.00414	17.7328	8.64298				0.880979	3.39812	1.18249				0.929047	17.9315	1.43896
	1.45965	27.8801	9.77524				0.6301	6.61928	1.42602				1.0179	35.936	7.07112
	1.26004	24.0805	12.7218				0.856055	9.2279	0.426695				0.500707	7.91789	2.7518

## Sheet: Figure 7
	Figure 7a
	anti-p-Smad3 (#9520)						anti-p-Smad2 (#3104)					anti-Smad2/3 (#8685)						anti-GAPDH (LK9002L; Sungene, Tianjin)
Figure 7b					Figure 7c					Figure 7e
	sham	UUO	UUO+KP1			sham	UUO	UUO+KP1			sham	UUO	UUO+KP1
	0.11165	13.5251	3.75099			0.224595	9.67457	0.144006			14	290	83
	1.25315	14.7932	4.20068			0.29406	8.98357	1.89925			25	315	95
	1.34732	11.5862	4.82637			0.211517	6.61881	1.32148			11	286	59
	0.858792	9.21538	2.54938			2.31655	2.95142	2.9989			19	309	108
	1.42908	7.88172	0.661964			1.95328	9.16692	4.62231			16	340	76
Figure 7f
	anti-p-ERK (#9101)							anti-ERK (#4695)						anti-p-JNK (#9251)						anti-JNK (#9252)
	anti-p-p38 (#9211)						anti-p38 (#8690; Cell Signaling Technology)						anti-α-tubulin（RM2003;Beijing Ray Antibody Biotech）						anti-TβR2 (sc-7791; Santa Cruz)
Figure 7g						Figure 7h						Figure 7i					Figure 7j
	sham	UUO	UUO+KP1				sham	UUO	UUO+KP1				sham	UUO	UUO+KP1			sham	UUO	UUO+KP1
	1.06245	8.83141	2.51781				1.72013	9.36555	2.36463				0.496695	26.4067	6.64214			0.631822	65.8612	13.5962
	1.11238	6.8742	3.4837				1.01985	14.5753	2.10512				0.124293	18.1168	1.952			0.931393	82.3442	68.1293
	0.899084	13.12	0.134545				0.762136	18.8555	6.06787				0.0653977	21.0413	1.73123			1.63466	48.7963	25.4401
	0.995071	6.26845	4.4579				0.887938	5.49631	5.01988				1.41135	30.9574	8.97692			0.969721	46.1768	9.345
	0.931036	14.0174	3.65209				0.61003	16.7605	4.70695				2.90227	22.4756	8.23314			0.83249	103.715	8.24177
Figure 7k
	anti-F4/80 (14-4801-82, eBioscience)								anti-α-tubulin（RM2003;Beijing Ray Antibody Biotech）
Figure 7l							Figure 7n
	sham	UUO	UUO+KP1					sham	UUO	UUO+KP1
	0.658577	7.81717	1.34133					1.25	16.6364	6.91667
	0.586538	9.45921	0.539023					1.16667	13.6667	7.75
	0.603421	10.8375	0.139861					1	18.25	7.83333
	1.04531	7.75781	0.431168					1.83333	13.1	8.83333
	2.10615	6.15942	0.604253					0.466667	16.5455	7.41667

## Sheet: Figure 8
Figure 8a
	anti-Klotho (#1819; R&D System)							anti-GAPDH (LK9002L; Sungene, Tianjin)
Figure 8b
	sham	UIRI	UIRI+KP1
	0.914093	0.687272	0.632501
	1.23938	0.724321	0.819425
	1.07441	0.149542	1.64577
	0.638115	0.687977	0.622711
	0.99722	0.0924779	0.440001
	1.13679	0.039576	0.868247
Figure 8c
	anti-Klotho (#1819; R&D System)							anti-α-tubulin（RM2003;Beijing Ray Antibody Biotech）
Figure 8d							Figure 8f
	sham	UUO	UUO+KP1					sham	UUO	UUO+KP1
	1.01331	0.313994	1.38119					13.71	0.65	5.4
	0.762147	0.0529719	0.489163					10.84	0.59	9.87
	1.02797	0.00821171	0.824418					13.21	0.71	7.96
	0.775976	0.258467	0.822314					9.01	1.04	5.97
	1.4206	0.0431661	1.31447					9.36	0.82	8.73
Figure 8h
	klotho（%area）	p-Smad3（number）
	36.7	273
	73.9	4
	52.4	67
	8.4	468
	12.3	401
	43.2	241
	4.6	585
	30.7	215
	17.4	361
	63.8	25
	26.3	205
	10.8	449
	21.7	316
	19.5	303
	46.6	208
	68.6	9
	38.5	189
	25.7	369
	34.2	307
	23.2	367

## Sheet: supplement Fig2
	supplement Fig.2a
	supplement Fig.2b						supplement Fig.2c
	CTL	TGF-b	TGF-b+KP1_				CTL	TGF-b	TGF-b+KP1_
	0.0530861	0.780185	0.774953				0.29978	0.940003	0.282174
	0.235871	1.00757	0.659426				0.630039	1.05491	0.335395
	0.264971	1.29136	0.311234				1.02059	1.0226	0.232376
	supplement Fig.2d
supplement Fig.2e						supplement Fig.2f
	CTL	TGF-b	TGF-b+KP1_				CTL	TGF-b	TGF-b+KP1_
	0.270039	2.26035	0.360257				0.774098	5.40018	1.57346
	0.875728	2.11829	0.349799				0.8373	4.48667	1.39097
	1.85423	1.63935	0.325262				1.3886	5.06664	3.00737

## Sheet: supplement Fig 3
supplement Fig.3a
supplement Fig.3b						supplement Fig.3c
	CTL	TGF-β1	TGF-β1+KP12			CTL	TGF-β1	TGF-β1+KP12
	1.27257	6.07425	10.3341			0.77206	12.3507	15.6173
	1.10496	8.41209	11.4868			1.00143	9.37316	12.7586
	0.622475	13.801	9.64886			1.22651	12.3636	15.8584
supplement Fig.3d
supplement Fig.3e							supplement Fig.3f
	CTL	TGF-β1	TGF-β1+KP12				CTL	TGF-β1	TGF-β1+KP12
	1.64628	16.641	21.2239				1.41476	3.20109	2.67256
	0.815823	19.2768	19.2213				0.723564	2.77504	2.79294
	0.537897	19.7572	11.9308				0.861678	2.3919	2.44667
supplement Fig.3g
	supplement Fig.3h					supplement Fig.3i					supplement Fig.3j
	CTL	TGF-β1	TGF-β1+KP12			CTL	TGF-β1	TGF-β1+KP12			CTL	TGF-β1	TGF-β1+KP12
	1.00537	4.46228	8.37347			0.550116	6.77363	11.8285			0.41504	16.6531	19.8359
	0.771293	7.48715	7.28767			0.442073	7.37488	12.1264			1.68225	19.7088	21.8917
	1.22334	7.12641	6.15102			2.00781	12.0154	9.13411			0.902714	17.7838	27.0664

[truncated: 4 more sheets: supplement Fig4, supplement Fig5, supplement Fig6, table S2]
